# Supplementary material for: Iron, Cobalt, and Nickel Phthalocyanine Tri-Doped Electrospun Carbon Nanofibre-Based Catalyst for Rechargeable Zinc–Air Battery Air Electrode
Source: Materials (Basel). 2023 Jun 27;16(13):4626. doi: 10.3390/ma16134626 (PMC10342803; doi:10.3390/ma16134626)
Supplement: Supplementary file 1 [file materials-16-04626-s001.zip]

Archive with 1 entries (1 files):
- materials-2437750-supplementary.pdf
